# Supplementary material for: Glucose-6-Phosphate 1-Epimerase Responds to Phosphate Starvation by Regulating Carbohydrate Homeostasis in Rice and Arabidopsis
Source: Plants (Basel). 2025 Dec 18;14(24):3869. doi: 10.3390/plants14243869 (PMC12736901; doi:10.3390/plants14243869)
Supplement: Supplementary file 1 [file plants-14-03869-s001.zip]

Archive with 2 entries (2 files):
- plants-4050464-supplementary table.xlsx
- Supplementary Figures.pdf
