# Supplementary material for: Glucose-6-Phosphate 1-Epimerase Responds to Phosphate Starvation by Regulating Carbohydrate Homeostasis in Rice and Arabidopsis
Source: Plants (Basel). 2025 Dec 18;14(24):3869. doi: 10.3390/plants14243869 (PMC12736901; doi:10.3390/plants14243869)
Supplement: Supplementary file 1 [file plants-14-03869-s001.zip › plants-4050464-supplementary table.xlsx]

## Sheet: Sheet1
	Primer name	Sequence (5’–3’)	Purpose
	OsG6PE-Cas9-F	TGGGAGGAGGAGGGGAAAAA	Genotyping of rice mutants
	OsG6PE-Cas9-R	GCCTACAACGAGTCGAACCA
	At-G6PE-F	GAACGTTTTACCGAACAAGGC	Genotyping of T-DNA insertion mutants in Arabidopsis
	At-G6PE-R	TGGGTGTATCAACTCAGGACAG
	At-G6PE-LB	ATTTTGCCGATTTCGGAAC
	AtPHR1-F	TGATTGGCATGAATGGGCTG	Real-time quantitative PCR
	AtPHR1-R	TCTGAGGTTGCGGAATTTGC
	AtPHF-F	TTCTCCTGCTCTCCTCAACA
	AtPHF-R	ACAAAGTAATCCCCACCAGG
	AtPHT1.4-F	TGGACCCAATGCTACAACCT
	AtPHT1.4-R	AGCCAAGTACAAGAACCCGA
	AtPHO2-F	TGCGTGTGTGTGAAGAAAGG
	AtPHO2-R	GGTTCGGATTCAGTCGCATC
	OsPHT1.4-F	GCTGGACATCGCCTACTACT
	OsPHT1.4-R	GTCGATGAAGAGGACGGTGA
	OsPHR2-F	AGCGGCTCCTCTACTGTTAC
	OsPHR2-R	GCAGAATTGGAAGGTTGGGC
	OsPHF-F	AAAGGGCCGTAATCTCCACA
	OsPHF-R	CAGGATGGCTGACACTAGGA
	OsPHO2-F	AACGCTTTCCTGCTGTCATG
	OsPHO2-R	AGCATGTCCAACAAGATCGC
	OsActin1-F	GTTCCCTTGTGTTGTTGGGC
	OsActin1-R	CCTCAAGTCAGCACAAGCCG
	AtUBQ10-F	CACACTCCACTTGGTCTTGCGT
	AtUBQ10-R	TGGTCTTTCCGGTGAGAGTCTTCA
